# Supplementary material for: MAPK CcSakA of the HOG Pathway Is Involved in Stipe Elongation during Fruiting Body Development in Coprinopsis cinerea
Source: J Fungi (Basel). 2022 May 20;8(5):534. doi: 10.3390/jof8050534 (PMC9147448; doi:10.3390/jof8050534)
Supplement: Supplementary file 1 [file jof-08-00534-s001.zip]

Archive with 1 entries (1 files):
- jof-1635461-supplementary.pdf
